# Supplementary material for: CircXPO5 Plays a Neuroprotective Function in the Lateral Geniculate Nucleus of Glaucoma by Regulating GRIN2A
Source: Brain Sci. 2022 Jun 14;12(6):780. doi: 10.3390/brainsci12060780 (PMC9221081; doi:10.3390/brainsci12060780)
Supplement: Supplementary file 1 [file brainsci-12-00780-s001.zip]

Archive with 1 entries (1 files):
- brainsci-1623319-supplementary.xlsx
