# Supplementary material for: CircXPO5 Plays a Neuroprotective Function in the Lateral Geniculate Nucleus of Glaucoma by Regulating GRIN2A
Source: Brain Sci. 2022 Jun 14;12(6):780. doi: 10.3390/brainsci12060780 (PMC9221081; doi:10.3390/brainsci12060780)
Supplement: Supplementary file 1 [file brainsci-12-00780-s001.zip › brainsci-1623319-supplementary.xlsx]

## Sheet: Sheet1
AccID	FoldChange	Log2FC	FDR	Style	CHROM	start	end	strand	GeneName	Symbol
chr8_65258482_65248050_-10432	400	20	0	up	chr8	65248049	65258482	+	CSPP1	CSPP1
chr20_37478441_37474145_-4296	18.2587	4.27302	0.00126728	up	chr20	37474145	37478439	+	na	na
chr10_71841733_71821778_-19955	17.3883	4.16993	0.00757396	up	chr10	71821777	71841733	+	MTMR3	MTMR3
chr14_113898809_113896823_-1986	16.4746	4.05889	0.00678116	up	chr14	113896823	113898808	+	na	na
chr6_135720943_135704611_-16332	16.4746	4.05889	0.00976223	up	chr6	135704610	135720943	-	FAM13B	FAM13B
chr14_113898810_113896823_-1987	14.496	3.80735	0.013473	up	chr14	113896823	113898808	+	na	na
chr17_5933144_5917262_-15882	13.1369	3.62449	0.00214084	up	chr17	5917261	5933144	+	CDK8	CDK8
chr3_167186319_167168904_-17415	11.6625	3.41504	0.0396885	up	chr3	167168903	167186319	-	BRAF	BRAF
chr12_78519900_78518084_-1816	10.7127	3.27302	0.000529296	up	chr12	78518083	78519900	+	GLS	GLS
chr2_199269104_199263688_-5416	10.7127	3.27302	0.0184863	up	chr2	199263687	199269104	-	na	na
chr18_69218293_69179029_-39264	9.35683	3.05889	0.0139362	up	chr18	69179028	69218293	+	ATP9B	ATP9B
chr7_14838446_14834840_-3606	6.51547	2.55254	0.00151417	up	chr7	14834839	14838446	-	RASGRP1	RASGRP1
chr1_165994766_165939851_-54915	5.61327	2.36923	0.0416326	up	chr1	165939850	165994766	-	CAMSAP2	CAMSAP1L1
chr14_104866124_104864379_-1745	4.15968	2.03953	0.0216919	up	chr14	104864378	104866124	+	DIXDC1	DIXDC1
chr3_100488484_100470093_-18391	3.26653	1.80735	0.0377451	up	chr3	100470093	100488480	+	na	na
chr5_82895011_82866915_-28096	2.41038	1.55254	0.0315144	up	chr5	82866914	82895011	-	DCUN1D4	DCUN1D4
chr15_101092344_101063694_-28650	1.92674	1.38807	0.000361886	up	chr15	101063693	101092344	+	NTRK2	NTRK2
chr14_121950278_121884868_-65410	0.689025	0.830075	0.0199386	up	chr14	121884867	121950278	-	ARHGAP32	ARHGAP32
chr1_7706155_7644777_-61378	0.609266	0.780555	0.000204613	up	chr1	7644776	7706155	-	RERE	RERE
chr1_7706155_7644777_-61378	0.609266	0.780555	0.000204613	up	chr1	7644776	7706155	-	na	na
chr13_40985613_40983782_-1831	0.824885	-0.908232	1.66294e-07	down	chr13	40983781	40985613	-	SLC8A1	SLC8A1
chr6_106481882_106287414_-194468	3.41509	-1.848	0.0270483	down	chr6	106287413	106481882	+	FER	FER
chr4_48366838_48364192_-2646	3.63623	-1.90689	0.000689643	down	chr4	48364191	48366838	-	TNFRSF21	TNFRSF21
chr8_44017157_44002030_-15127	4	-2	0.0019857	down	chr8	44002029	44017157	-	LOC106999751	LOC106999751
chr20_4312125_4310815_-1310	4.70857	-2.16993	0.0052208	down	chr20	4310814	4312125	+	GLIS2	GLIS2
chr16_52616133_52614750_-1383	6.68203	-2.58496	0.0345449	down	chr16	52614749	52616133	-	KANSL1	KANSL1
chr6_175572612_175558855_-13757	6.98998	-2.64386	0.000634	down	chr6	175558854	175572612	-	UIMC1	UIMC1
chr7_152094374_152093279_-1095	7.58941	-2.75489	0.00618523	down	chr7	152093278	152094374	-	EFCAB11	EFCAB11
chr2_48776160_48775963_-197	7.76512	-2.7866	0.0212406	down	chr2	48775962	48776160	+	ABTB1	ABTB1
chr1_19462743_19462259_-484	8.72728	-2.9542	0.000490239	down	chr1	19462258	19462743	-	DDOST	DDOST
chr1_1203521_1176877_-26644	9.53243	-3.08746	0.0369369	down	chr1	1176876	1203521	+	LOC710340	LOC710340
chr9_24803713_24787867_-15846	12.193	-3.49185	0.0484992	down	chr9	24787866	24803713	-	ARHGAP21	ARHGAP21
chr4_44595667_44595116_-551	12.5256	-3.53916	1.97434e-05	down	chr4	44595115	44595667	-	XPO5	XPO5
chr13_55468854_55398321_-70533	15.2638	-3.90689	0.00580332	down	chr13	55398320	55468854	+	SERPINE1	SERPINE1
chr1_848114_838250_-9864	15.2638	-3.90689	0.0108765	down	chr1	838249	848114	-	GNB1	GNB1
chr8_65258482_65248046_-10436	47.5803	-6.89785	6.78585e-08	down	chr8	65248046	65258481	+	na	na
chr14_85010848_85007542_-3306	400	-20	3.32318e-05	down	chr14	85007541	85010848	+	FAT3	FAT3
